# Supplementary material for: The Analysis of Inflammation-Related Proteins in a Cargo of Exosomes Derived from the Serum of Uveal Melanoma Patients Reveals Potential Biomarkers of Disease Progression
Source: Cancers (Basel). 2021 Jul 2;13(13):3334. doi: 10.3390/cancers13133334 (PMC8268237; doi:10.3390/cancers13133334)
Supplement: Supplementary file 1 [file cancers-13-03334-s001.zip]

Archive with 1 entries (1 files):
- cancers-1271146-supplementary.pdf
